# Supplementary material for: Comparative analysis of the mitochondrial genomes of Colletotrichum gloeosporioides sensu lato: insights into the evolution of a fungal species complex interacting with diverse plants
Source: BMC Genomics. 2017 Feb 15;18:171. doi: 10.1186/s12864-016-3480-x (PMC5311727; doi:10.1186/s12864-016-3480-x)
Supplement: Additional file 1: Table S1. — A list of isolated fungal strains with details about taxonomy, host, locality, and GenBank accessions of DNA markers. Table S2. A list of PCR primers. Table S3. General features of the Colletotrichum spp. mitogenomes. Table S4. Annotations of the mitogenome core genes (oxidative phosphorylation proteins, rRNAs, tRNAs). Table S5. Genic and intergenic regions GC contents (%) of C. gloeosporioides s.l. and C. actutatum s.l. mitogenomes. Table S6. Mitogenome codon usage frequencies. Table S7. A summary of the mitogenome intron features. (XLSX 55 kb) [file 12864_2016_3480_MOESM1_ESM.xlsx]

## Sheet: Table S1
Table S1. A list of isolated fungal strains with details about taxonomy, host, locality, and GenBank accessions of DNA markers
Culture Accession	Species	Host, tissue	Locality	GenBank Accessions
				ACT	GADPH	TUB2	CAL	CHS	SOD	GS	ApMAT	ITS
SQ01	C. siamense s.l.	Apple, fruit rot	Shangqiu city, Henan province	KX885156	KX885144	KX885135	KX885162	KX885130	KX885120	KX885108	KX885171	/
LQ22	C. siamense s.l.	Apple, fruit rot	Liquan city, Shaanxi province	KX885157	KX885145	KX885136	KX885163	KX885128	KX885118	KX885109	KX885172	/
YT02	C. siamense s.l.	Apple, fruit rot	Yantai city, Shandong province	KX885155	KX885143	KX885134	KX885161	KX885129	KX885117	KX885107	KX885170	/
ZH01	C. siamense s.l.	Apple, fruit rot	Zhengzhou city, Henan province	KX885154	KX885147	KX885138	KX885165	KX885131	KX885115	KX885111	KX885174	/
ZH02	C. siamense s.l.	Apple, fruit rot	Zhengzhou city, Henan province	KX885153	KX885142	KX885133	KX885160	KX885126	KX885119	KX885106	KX885169	/
ZH03	C. siamense s.l.	Apple, fruit rot	Zhengzhou city, Henan province	KX885152	KX885146	KX885137	KX885164	KX885125	KX885116	KX885110	KX885173	/
XY15	C. aenigma	Apple, leaf spot	Xiayi city, Henan province	KX885151	KX885148	KX885139	KX885166	KX885124	KX885122	KX885112	KX885175	/
LQ33	C. gloeosporioides s.s.	Apple, fruit rot	Liquan city, Shaanxi province	KX885158	KX885149	KX885140	KX885167	KX885127	KX885121	KX885113	KX885176	/
1104-7	C. fructicola	Apple, leaf spot	Jinzhou city, Hebei province	KX885159	KX885150	KX885141	KX885168	KX885132	KX885123	KX885114	KX885177	/
PGYSQ01	C. fructicola	Apple, leaf spot	Shangqiu city, Henan province	/	/	/	/	/	/	/	KX885184	/
PGYSQ03	C. fructicola	Apple, leaf spot	Shangqiu city, Henan province	/	/	/	/	/	/	/	KX885185	/
PGYSQ06	C. fructicola	Apple, leaf spot	Shangqiu city, Henan province	/	/	/	/	/	/	/	KX885186	/
PGYGH01	C. fructicola	Apple, leaf spot	Liquan city, Shaanxi province	/	/	/	/	/	/	/	KX885187	/
PGYGH02	C. fructicola	Apple, leaf spot	Liquan city, Shaanxi province	/	/	/	/	/	/	/	KX885188	/
PGYLQ2-14	C. fructicola	Apple, leaf spot	Liquan city, Shaanxi province	/	/	/	/	/	/	/	KX885189	/
PGYRG01	C. fructicola	Apple, leaf spot	Xixia city, Shandong province	/	/	/	/	/	/	/	KX885190	/
PGXS01	C. fructicola	Apple, fruit rot	Liquan city, Shaanxi province	/	/	/	/	/	/	/	KX885191	/
MG	C. fructicola	Papaya, fruit	Grocery store	/	/	/	/	/	/	/	KX885178	/
LJ19	C. fructicola	Chilli pepper, fruit	Meixian city, Shaanxi province	/	/	/	/	/	/	/	KX885179	/
MYL20	C. fructicola	Kiwifruit, fruit	Yangling city, Shaanxi province	/	/	/	/	/	/	/	KX885180	/
MWG02	C. fructicola	Kiwifruit, fruit	Wugong city, Shaanxi province	/	/	/	/	/	/	/	KX885181	/
YTQS01	C. fructicola	Nectarine, fruit	Suizhong city, Liaoning province	/	/	/	/	/	/	/	KX885182	/
LZCQ01	C. fructicola	Pear, fruit	Liquan city, Shaanxi province	/	/	/	/	/	/	/	KX885183	/
F10PGBYS1	C. actutatum s.l.1	Apple, fruit rot	Zhuanghe city, Liaoning province	KF772044	KF772104	KF772164	/	KF772074	/	/	/	KF772134
F10PGBYS3	C. actutatum s.l.1	Apple, fruit rot	Zhuanghe city, Liaoning province	KF772046	KF772106	KF772166	/	KF772076	/	/	/	KF772136
F10PGBYS4	C. actutatum s.l.1	Apple, fruit rot	Zhuanghe city, Liaoning province	KF772047	KF772107	KF772167	/	KF772077	/	/	/	KF772137
F10PGBYS8	C. actutatum s.l.1	Apple, fruit rot	Zhuanghe city, Liaoning province	KF772049	KF772109	KF772169	/	KF772079	/	/	/	KF772139
F10PGBYS10	C. actutatum s.l.1	Apple, fruit rot	Zhuanghe city, Liaoning province	KF772050	KF772110	KF772170	/	KF772080	/	/	/	KF772140
1 these five isolates were highly similar to Colletotrichum cuscutae Damm, P.F. Cannon & Crous on a five-gene concatenation phylogeny (unpublished data)

## Sheet: Table S2
Table S2. A list of PCR primers
Primer name	Primer sequence	Purpose
ZH02_S	5' CCTCTTTCCGTTACTGTCGTTTGAC 3'	Mitogenome gap filling
ZH02_AS	5' GTATGGATACAGCTCCTATATACAC 3'
ZH01_2102_S	5' TATATCCCACAGAAGTCAATAGCTG 3'
ZH01_2102_As	5' CCATAGCAGAAGCAAGATTACTAGC 3'
SQ01_4087_S	5' CAATATTGGGCAAGAAAGGCGTTAG 3'
SQ01_4087_AS	5' ATCCTGCAAAAGCGTCTGGGTAGTC 3'
YT02_S	5' TGACCCCTGAAGACCATACTTCAGC 3'
YT02_AS	5' TCTCTTCCATCATGGCTACGTAGTC 3'
LQ33_Sense	5' TATGCGCAGATAGAGGGGATAAAGC 3'
LQ33_AS	5' TCCCCCATGCCTTATTTAGTAATGG 3'
I-Cob-1F	5' TTACAATCCAAGCATTGCTGAAGCC 3'	Intron presence absence polymorphism survey
I-Cob-1R	5' CAACGATATCTTGTCCAATTCATGG 3'
I-Cob-2F	5' AGTGCTATCCCATGAATTGGACAAG 3'
I-Cob-2R	5' CTATAGCAGCTGGAGTTTGCATAGG 3'
I-Cox1-1F	5' GTGGACCAGGTGTTCAATATATCTC 3'
I-Cox1-1R	5' CAGCTGTTATAACTACAGCTCATCC 3'
I-Cox1-5F	5’ GGTTTACGCTATGATGTCTATTGG 3’
I-Cox1-5R	5' ACCCTCCTATTGTAAACATAAATAC 3'
I-Cox1-9F	5' GTGCAGTTTTTGCAATGTTTAGTGG 3'
I-Cox1-9R	5' GGTTTAGGTGGGCTACTTAAAGCTC 3'
I-NAD1-1F	5' TACGGTGTTGTACCTTATGGACCTG 3'
I-NAD1-1R	5' AAGAAGAAGACGAATACAACCGCAG 3'
I-Nad2-1F	5' GTAACGGAATAGGGTTACATGGAGG 3'
I-Nad2-1R	5' AAACCTCCAGTAGTAGATAATTCGG 3'
I-Nad2-2F	5' ATTCCGAATTATCTACTACTGGAGG 3'
I-Nad2-2R	5' TTCCAAAGAATCCTACCATAGGTGG 3'
I-Nad5-1F	5' CGGCTAATCAAAGCTCTATGTCTGC 3'
I-Nad5-1R	5' TCAGCTACTGCATGAATAACTGCAC 3'
I-Cox3-1F	5' ATCAAAATCTCTACGTACGACGCAG 3'	Intron presence absence polymorphism survey, sequencing confirmation of the lineage-specific rapid divergence regions in ZH03
I-Cox3-1R	5' CATGCAATCCGTGGAAACCAGTAGC 3'
CGSC-P1	5' CGGTTCCTTACTTGCAGTTTGTTTAGG 3'	Identifying candidate marker allowing for PCR-based identification of C. gloeosporioides s.l.
CGSC-P2	5' TTCATGGGATAGCACTTATAAGGTTAG 3'
CGSC-P3	5' AGGTAACTTTGAAAGGGCTTGCTAGTA 3'
CGSC-P4	5' TGCTTTATTACGAAGTATGACTGCGAC 3'
CGSC-P5	5' AATGAAGCCTTCATGGATGGAGACAG 3'
CGSC-P6	5' CCGTGAAGAACTTATGTCAATCTGC 3'
CGSC-P7	5' CGCTATGATGTCTATTGGTATATTAGG 3'
CGSC-P8	5' GGAACTGCAATAATTAATGTAGCAGCTG 3'

## Sheet: Table S3
Table S3. General features of the Colletotrichum spp. mitogenomes
Species Complex	Species	Strain	GenBank No.	Length (bp)							Intron numbers	Relative Length (%)			GC (%)
				Total	Oxidative Phosphorylation Protein exons	rRNA large subunit (rnl)	rRNA small subunit (rns)	tRNAs	Introns	Intergenic regions		Coding regions1	Introns	Intergenic regions	Entire mitogenome	Coding regions1	Introns	Genic regions (coding + intron)	Intergenic regions
C. acutatum	C. acutatum	KC05	KR349346	30892	13002	4936	1511	2007	0	9436	0	69.45	0	30.55	30.51	30.22	/2	30.22	31.18
	C. tamarilloi	Unknown	KU196965	30824	13005	4929	1493	2151	0	9246	0	70	0	30	30.5	30.15	/	30.15	31.31
	C. lupini	CBS 119142	KT918406	36554	13005	4934	1493	2161	0	14961	0	59.07	0	40.93	29.91	30.23	/	30.23	29.43
C. orbiculare	C. lindemuthianum	Unknown	KF953885	36957	13004	5040	1443	2078	4071	11321	3	58.35	11.02	30.63	30.88	30.66	28.08	30.25	32.31
C. graminicola	C. graminicola	M1.001	NW_007361658	39649	12990	4860	1634	1867	1000	17298	1	53.85	2.52	43.63	29.89	30.18	26.1	30	29.56
C. gloeosporioides	C. siamense	LQ22	KX885101	58666	13164	5341	1481	2008	16199	20473	10	37.49	27.61	34.9	33.84	30.63	30.99	30.78	39.52
		SQ01	KX885102	54645	13164	5341	1481	2008	12188	20463	7	40.25	22.3	37.45	34.29	30.62	32.11	31.15	39.53
		YT02	KX885103	53317	13164	5341	1481	2008	11057	20266	6	41.25	20.74	38.01	34.39	30.63	32.8	31.36	39.34
		ZH01	KX885100	52671	13164	5335	1481	2008	11262	19421	6	41.75	21.38	36.87	34.4	30.61	32.59	31.28	39.75
		ZH02	KX885098	54679	13164	5274	1481	2008	13254	19498	8	40.1	24.24	35.66	34.25	30.55	32.03	31.11	39.93
		ZH03	KX885099	54658	13164	5335	1481	2008	13220	19450	8	40.23	24.19	35.58	34.1	30.58	31.57	30.95	39.81
	C. aenigma	XY15	KX885105	57252	13167	5341	1481	2008	14281	20974	9	38.42	24.94	36.63	34.28	30.6	31.48	30.95	40.03
	C. fructicola	1104-7	KX034082	56051	13143	5309	1481	2008	13867	20243	9	39.14	24.74	36.12	34.04	30.65	31.52	30.99	39.51
	C. gloeosporioides	LQ33	KX885104	55169	13158	5221	1481	2008	11966	21335	8	39.64	21.69	38.67	34.55	30.46	32.27	31.1	40.03
1 include oxidative phosphorylation proteins, rnl and rns.

## Sheet: Table S4
Table S4. Annotations of the mitogenome core genes (oxidative phosphorylation proteins, rRNAs, tRNAs)
Gene name	LQ22					SQ01					YT02					ZH01					ZH02					ZH03					XY15					1104-7					LQ33					C. tamarilloi
	Start	End	Length	Introns	Intron Length	Start	End	Length	Introns	Intron Length	Start	End	Length	Introns	Intron Length	Start	End	Length	Introns	Intron Length	Start	End	Length	Introns	Intron Length	Start	End	Length	Introns	Intron Length	Start	End	Length	Introns	Intron Length	Start	End	Length	Introns	Intron Length	Start	End	Length	Introns	Intron Length	Start	End	Length	Introns
cob	1	4330	4330	2	3154	1	3085	3085	1	1909	1	3085	3085	1	1909	1	4357	4357	2	3181	1	4357	4357	2	3181	1	4357	4357	2	3181	1	3683	3683	2	2504	1	3701	3701	2	2525	1	3695	3695	2	2519	1	1179	1179
cox1	6498	18683	12186	6	10584	5258	14677	9420	4	7818	5258	14678	9421	4	7819	5537	13890	8354	3	6752	5541	14889	9349	4	7747	5526	13598	8073	3	6471	5818	16735	10918	5	9316	5775	17721	11947	6	10345	5814	14341	8528	4	6929	2340	3938	1599
nad1	19637	20743	1107			15632	16738	1107			15633	16739	1107			14836	15942	1107			15835	16941	1107			14544	16757	2214	1	1107	17658	18764	1107			18655	19761	1107			15449	17635	2187	1	1080	4318	5424	1107
nad4	22780	24255	1476			18776	20251	1476			18777	20252	1476			17943	19418	1476			18977	20452	1476			18794	20269	1476			20974	22449	1476			21752	23227	1476			19822	21297	1476			5774	7105	1332
atp8	24832	24996	165			20821	20985	165			20822	20986	165			19988	20152	165			21022	21186	165			20839	21003	165			23061	23225	165			23751	23915	165			21679	21843	165			7637	7801	165
atp6	25388	26179	792			21368	22159	792			21374	22165	792			20530	21321	792			21564	22355	792			21381	22172	792			23653	24444	792			24308	25099	792			22250	23041	792			7857	8648	792
cox3	30410	32351	1942	1	1132	26390	28331	1942	1	1132	26189	26998	810			25556	26365	810			26621	27430	810			26410	28351	1942	1	1132	29098	31039	1942	1	1132	29257	30066	810			27686	28495	810			12030	12839	810
nad6	35490	36161	672			31471	32142	672			30138	30809	672			29506	30177	672			30575	31246	672			31491	32162	672			34207	34878	672			33196	33867	672			31743	32414	672			13410	14093	684
rps3	40660	42240	1581			36640	38220	1581			35308	36888	1581			34669	36249	1581			35676	37256	1581			36656	38236	1581			39377	40957	1581			38383	39927	1545			36799	38361	1563			17595	19010	1416
nad2	44788	47784	2997	1	1329	40768	43764	2997	1	1329	39436	42432	2997	1	1329	38798	41794	2997	1	1329	39803	42799	2997	1	1329	40784	43780	2997	1	1329	43513	46509	2997	1	1329	42417	44081	1665			41039	44147	3109	1	1441	21165	22850	1686
nad3	47784	48194	411			43764	44174	411			42432	42842	411			41794	42204	411			42799	43209	411			43780	44190	411			46509	46919	411			44084	44494	411			44147	44557	411			22850	23260	411
atp9	48555	48779	225			44535	44759	225			43203	43427	225			42564	42788	225			43571	43795	225			44551	44775	225			47282	47506	225			44856	45080	225			44991	45215	225			23664	23888	225
cox2	48892	49644	753			44872	45624	753			43540	44292	753			42901	43653	753			43908	44660	753			44888	45640	753			47619	48371	753			45196	45948	753			45328	46074	747			24085	24837	753
nad4l	51816	52085	270			47795	48064	270			46464	46733	270			45824	46093	270			46834	47103	270			47809	48078	270			50371	50640	270			48173	48442	270			48292	48561	270			27612	27881	270
nad5	52085	54121	2037			48064	50100	2037			46733	48769	2037			46093	48129	2037			47103	50136	3034	1	997	48078	50114	2037			50640	52676	2037			48442	51457	3016	1	997	48561	50597	2037			27881	29872	1992
rnl	37661	43001	5341			33641	38981	5341			32309	37649	5341			31676	37010	5335			32744	38017	5274			33663	38997	5335			36378	41718	5341			35383	40691	5309			33901	39121	5221			14744	19672	4929
rns	28285	29765	1481			24265	25745	1481			24064	25544	1481			23430	24910	1481			24495	25975	1481			24284	25764	1481			26417	27897	1481			27074	28554	1481			25140	26620	1481			10120	11612	1493
tRNAs	6259	6329	71			5019	5089	71			5019	5089	71			5298	5368	71			5302	5372	71			5287	5357	71			5579	5649	71			5536	5606	71			5575	5645	71			2098	2166	69
	18893	18963	71			14887	14957	71			14888	14958	71			14100	14170	71			15099	15169	71			13808	13878	71			16945	17015	71			17931	18001	71			14753	14823	71			4035	4105	71
	21047	21118	72			17043	17114	72			17044	17115	72			16248	16319	72			17247	17318	72			17064	17135	72			19066	19137	72			20061	20132	72			17941	18012	72			7251	7319	69
	29882	29968	87			25862	25948	87			25661	25747	87			25027	25113	87			26092	26178	87			25881	25967	87			28014	28100	87			28671	28757	87			26737	26823	87			8724	8794	71
	29976	30046	71			25956	26026	71			25755	25825	71			25121	25191	71			26186	26256	71			25975	26045	71			28108	28178	71			28765	28835	71			26831	26901	71			11788	11874	87
	34213	34285	73			30193	30265	73			28860	28932	73			28227	28299	73			29292	29364	73			30213	30285	73			32917	32989	73			31944	32016	73			30357	30429	73			11885	11955	71
	34867	34937	71			30847	30917	71			29514	29584	71			28882	28952	71			29951	30021	71			30867	30937	71			33584	33654	71			32572	32642	71			30992	31062	71			13080	13150	71
	34940	35012	73			30920	30992	73			29587	29659	73			28955	29027	73			30024	30096	73			30940	31012	73			33657	33729	73			32645	32717	73			31065	31137	73			13158	13230	73
	35130	35210	81			31110	31190	81			29777	29857	81			29145	29225	81			30214	30294	81			31130	31210	81			33847	33927	81			32835	32915	81			31255	31335	81			13255	13335	81
	36152	36223	72			32133	32204	72			30800	30871	72			30168	30239	72			31237	31308	72			32153	32224	72			34869	34940	72			33858	33929	72			32405	32476	72			14084	14155	72
	36557	36627	71			32538	32608	71			31205	31275	71			30573	30643	71			31642	31712	71			32558	32628	71			35274	35344	71			34263	34333	71			32814	32884	71			14161	14231	71
	36859	36929	71			32839	32909	71			31507	31577	71			30874	30944	71			31942	32012	71			32861	32931	71			35576	35646	71			34581	34651	71			33102	33172	71			14250	14320	71
	36934	37020	87			32914	33000	87			31582	31668	87			30949	31035	87			32017	32103	87			32936	33022	87			35651	35737	87			34656	34742	87			33177	33263	87			14358	14443	86
	37175	37247	73			33155	33227	73			31823	31895	73			31190	31262	73			32258	32330	73			33177	33249	73			35892	35964	73			34897	34969	73			33418	33490	73			14498	14570	73
	43245	43315	71			39225	39295	71			37893	37963	71			37254	37324	71			38261	38331	71			39241	39311	71			41962	42032	71			40935	41005	71			39364	39434	71			19909	19979	71
	43322	43394	73			39302	39374	73			37970	38042	73			37331	37403	73			38338	38410	73			39318	39390	73			42039	42111	73			41012	41084	73			39441	39513	73			19989	20061	73
	43395	43465	71			39375	39445	71			38043	38113	71			37404	37474	71			38411	38481	71			39391	39461	71			42112	42182	71			41085	41155	71			39514	39584	71			20066	20134	69
	43470	43542	73			39450	39522	73			38118	38190	73			37479	37551	73			38486	38558	73			39466	39538	73			42187	42259	73			41160	41232	73			39589	39661	73			20140	20212	73
	43550	43632	83			39530	39612	83			38198	38280	83			37559	37641	83			38566	38648	83			39546	39628	83			42267	42349	83			41240	41322	83			39669	39751	83			20247	20329	83
	44006	44077	72			39986	40057	72			38654	38725	72			38017	38088	72			39022	39093	72			40003	40074	72			42694	42765	72			41677	41748	72			40033	40104	72			20335	20406	72
	44084	44156	73			40064	40136	73			38732	38804	73			38095	38167	73			39100	39172	73			40081	40153	73			42772	42844	73			41755	41827	73			40111	40183	73			20421	20493	73
	44162	44246	85			40142	40226	85			38810	38894	85			38173	38257	85			39178	39262	85			40159	40243	85			42850	42934	85			41833	41917	85			40189	40273	85			20499	20585	87
	44253	44325	73			40233	40305	73			38901	38973	73			38264	38336	73			39269	39341	73			40250	40322	73			42941	43013	73			41924	41996	73			40280	40352	73			20592	20664	73
	44618	44691	74			40598	40671	74			39266	39339	74			38628	38701	74			39633	39706	74			40614	40687	74			43343	43416	74			42247	42320	74			40869	40942	74			20666	20745	80
	44701	44773	73			40681	40753	73			39349	39421	73			38711	38783	73			39716	39788	73			40697	40769	73			43426	43498	73			42330	42402	73			40952	41024	73			20767	20839	73
	51097	51167	71			47077	47147	71			45745	45815	71			45106	45176	71			46113	46183	71			47093	47163	71			49854	49924	71			47422	47492	71			47542	47612	71			23373	23445	73
	56592	56663	72			52571	52642	72			51243	51314	72			50597	50668	72			52605	52676	72			52584	52655	72			55193	55264	72			53991	54062	72			53099	53170	72			25921	25991	71
																																														27426	27496	71
																																														30024	30096	73
[truncated: 16 more columns]

## Sheet: Table S5
Table S5. Genic and intergenic region GC contents (%) of C. gloeosporioides s.l. and C. actutatum s.l. mitogenomes. Intergenic regions are shaded (light blue for C. gloeosporioides s.l. and grey for C. actutatum s.l.).
	cob	cob-cox1	cox1	cox1-cad1	nad1	nad1-nad4	nad4	nad4-atp8	atp8	atp8-atp6	atp6	atp6-rns	rns	rns-cox3	cox3	cox3-nad6	nad6	nad6-rnl	rnl	rnl-nad2	nad2	nad3	nad3-atp9	atp9	atp9-cox2	cox2	cox2-nad4l	nad4l	nad5	nad5-cob
LQ22	28.36	38.45	32.69	42.92	27.91	41.45	25.14	47.22	23.03	52.43	25.25	40.86	35.38	42.39	28.17	38.27	26.49	44.89	33.35	42.14	26.39	22.68	35	34.22	41.07	30.81	40.12	22.68	27.54	33.65
SQ01	29.79	38.59	33.81	42.98	27.91	41.48	25.14	47.1	23.03	52.09	25.25	40.86	35.38	42.39	28.17	38.29	26.49	44.85	33.35	42.14	26.39	22.68	35	34.22	41.07	30.81	40.14	22.68	27.54	33.65
YT02	29.79	38.59	33.81	42.98	27.91	41.48	25.14	47.1	23.03	52.71	25.25	38.67	35.38	42.39	32.22	38.29	26.49	44.89	33.35	42.14	26.39	22.68	35	34.22	41.07	30.81	40.17	22.68	27.54	33.69
ZH01	28.57	43.43	34.71	42.86	27.91	41.1	25.14	47.1	23.03	51.19	25.25	40.51	35.38	42.48	32.22	38.28	26.49	44.85	33.29	42.18	26.39	22.68	35.1	34.22	41.07	30.81	40.05	22.68	27.54	33.61
ZH02	28.57	43.45	34.3	42.86	27.91	41.47	25.14	47.1	23.03	51.19	25.25	41.47	35.45	42.48	32.22	38.36	26.49	44.82	33.15	42.11	26.39	22.68	34.9	34.22	41.07	30.81	40.18	22.68	27.26	33.62
ZH03	28.57	43.15	35.27	42.86	26.2	41.6	25.14	47.1	23.03	51.19	25.25	40.6	35.38	42.48	27.91	38.26	26.49	44.93	33.29	42.14	26.39	22.68	35	34.22	41.07	30.81	40.04	22.68	27.54	33.64
XY15	27.55	37.72	33.62	42.3	27.91	42.46	25.14	48.28	23.03	52.69	25.25	39.71	35.45	48.5	28.22	38.65	26.49	45.09	33.24	42.68	26.39	22.68	35.34	34.22	41.07	30.81	39.22	22.68	27.64	34.01
1104-7	27.88	37.72	33.1	42.76	27.91	40.85	25.07	46.27	23.03	52.04	25.25	39.82	35.45	44.31	32.22	38.41	26.49	45.27	33.3	41.76	23.02	22.68	35.18	34.22	39.13	30.81	41.95	22.68	27.22	33.66
LQ33	27.69	38.15	35.08	43.54	25.93	42.13	25.14	43.31	23.03	51.72	25.25	40.47	35.52	46.95	32.22	39.11	26.49	45.28	32.65	43.31	27.37	22.68	38.57	34.22	38.39	31.06	40.64	22.68	27.54	33.48
C. actutatum	31.21	28.21	30.96	28.95	28.73	30.48	24.4	31.8	24.24	18.18	25.47	27.79	36.07	32.85	33.83	31.1	23.54	34.62	31.12	38.1	23.89	24.09	30.42	35.56	35.32	30.01	38.15	25.19	28.32	22.78
C. lupini	30.79	28.36	30.89	29.29	28.73	30.37	24.62	32.21	24.24	18.18	25.76	27.48	36.17	32.85	33.21	27.11	23.98	34.62	31.13	38.1	23.9	24.33	30.52	35.11	32.14	29.88	38.18	24.81	28.16	23.97
C. tamarillori	30.79	28.36	30.89	29.29	28.73	30.37	24.62	32.4	24.24	18.18	25.76	27.62	36.1	33.09	33.1	31.4	23.98	34.62	31.08	38.14	23.9	24.33	30.52	35.11	32.14	29.88	38.14	25.19	28.16	23.87

## Sheet: Table S6
Table S6. Mitogenome codon usage frequencies
Code	LQ22	SQ01	YT02	ZH01	ZH02	ZH03	XY15	1104-7	LQ33	C actutatum	C_lupini	C_tamarilloi	C_lindemuthianum	C graminicola
UUA-L	0.1209	0.1209	0.1209	0.1211	0.1211	0.1213	0.1207	0.1207	0.121	0.1191	0.1191	0.1191	0.119	0.122
AUA-I	0.07	0.07	0.07	0.07	0.07	0.0702	0.07	0.07	0.07	0.0646	0.0641	0.0643	0.0698	0.0674
UUU-F	0.0562	0.0562	0.0562	0.0562	0.0562	0.0566	0.0562	0.0562	0.0564	0.0576	0.0582	0.058	0.0521	0.0575
AAU-N	0.0433	0.0433	0.0433	0.0433	0.0433	0.0433	0.0433	0.0433	0.0429	0.0387	0.039	0.039	0.0396	0.0391
GCU-A	0.0363	0.0363	0.0363	0.0363	0.0363	0.0361	0.0361	0.0363	0.0363	0.0379	0.0383	0.0383	0.0328	0.0378
UAU-Y	0.0376	0.0376	0.0376	0.0376	0.0376	0.0376	0.0383	0.0383	0.0381	0.0376	0.0381	0.0381	0.0383	0.0385
AUU-I	0.0352	0.0352	0.0352	0.0352	0.0352	0.035	0.0354	0.0352	0.0352	0.0359	0.0366	0.0366	0.0343	0.0389
GGU-G	0.0315	0.0315	0.0317	0.0317	0.0317	0.0313	0.0315	0.0317	0.0315	0.0339	0.0339	0.0339	0.0319	0.0335
GUA-V	0.0341	0.0341	0.0341	0.0341	0.0343	0.0341	0.0341	0.0341	0.0343	0.0337	0.0324	0.0324	0.0311	0.0317
AGU-S	0.0332	0.0332	0.0332	0.0334	0.0334	0.0334	0.0334	0.0334	0.0335	0.0328	0.0326	0.0326	0.0335	0.0328
GUU-V	0.0306	0.0306	0.0306	0.0306	0.0306	0.0306	0.0306	0.0306	0.0306	0.0324	0.0326	0.0326	0.0295	0.0311
AAA-K	0.0324	0.0324	0.0324	0.0324	0.0324	0.0324	0.0321	0.0324	0.0324	0.0315	0.0315	0.0315	0.0326	0.0315
UCU-S	0.0286	0.0286	0.0286	0.0286	0.0286	0.0286	0.0289	0.0286	0.0287	0.0302	0.0306	0.0306	0.0263	0.0286
GGA-G	0.0302	0.0302	0.0302	0.0302	0.0302	0.0302	0.0302	0.0302	0.0304	0.028	0.0282	0.0282	0.0315	0.0273
UUC-F	0.0267	0.0267	0.0267	0.0267	0.0267	0.0267	0.0267	0.0267	0.0265	0.0265	0.026	0.026	0.0302	0.0262
ACA-T	0.0258	0.0258	0.0258	0.0258	0.0258	0.0258	0.026	0.026	0.0258	0.0265	0.026	0.026	0.0271	0.0251
ACU-T	0.0269	0.0269	0.0269	0.0269	0.0269	0.0269	0.0269	0.0269	0.0269	0.0247	0.0254	0.0254	0.0243	0.0276
AUG-M	0.0243	0.0243	0.0243	0.0243	0.0243	0.0238	0.0243	0.0243	0.0241	0.0245	0.0245	0.0245	0.0228	0.0241
CCU-P	0.0245	0.0245	0.0245	0.0245	0.0245	0.0245	0.0245	0.0245	0.0245	0.0243	0.0243	0.0243	0.0228	0.0234
GAA-E	0.0238	0.0238	0.0238	0.0238	0.0238	0.0238	0.0238	0.0238	0.0238	0.0243	0.0245	0.0245	0.0225	0.0236
CAA-Q	0.0203	0.0203	0.0203	0.0203	0.0203	0.0203	0.0203	0.0203	0.0203	0.0208	0.021	0.021	0.0197	0.0214
GAU-D	0.0203	0.0203	0.0203	0.0203	0.0203	0.0199	0.0206	0.0206	0.0206	0.0195	0.0193	0.0193	0.0203	0.0201
GCA-A	0.0168	0.0168	0.0168	0.0168	0.0168	0.0166	0.0168	0.0168	0.0168	0.0182	0.0175	0.0175	0.0179	0.0149
AGA-R	0.0177	0.0177	0.0177	0.0177	0.0177	0.0177	0.0177	0.0177	0.0177	0.0182	0.0182	0.0182	0.0177	0.0184
UAC-Y	0.0168	0.0168	0.0168	0.0168	0.0168	0.0168	0.0162	0.0162	0.0164	0.0149	0.0144	0.0144	0.0147	0.0138
UCA-S	0.0136	0.0136	0.0136	0.0136	0.0136	0.0138	0.0131	0.0133	0.0133	0.0144	0.0149	0.0149	0.0177	0.014
UGA-W	0.0129	0.0129	0.0129	0.0129	0.0129	0.0129	0.0129	0.0129	0.0129	0.0134	0.0134	0.0134	0.014	0.0136
CAU-H	0.0157	0.0157	0.0157	0.0157	0.016	0.016	0.0155	0.0155	0.0155	0.0131	0.0136	0.0136	0.0144	0.0136
CUU-L	0.0114	0.0114	0.0114	0.0114	0.0114	0.0116	0.0111	0.0111	0.0112	0.0116	0.0118	0.0118	0.0116	0.0103
AAC-N	0.0081	0.0081	0.0081	0.0081	0.0081	0.0081	0.0081	0.0081	0.0083	0.0114	0.0114	0.0114	0.0114	0.0096
CUA-L	0.0063	0.0063	0.0063	0.0061	0.0061	0.0061	0.0066	0.0066	0.0066	0.0101	0.0103	0.0103	0.0088	0.0066
AUC-I	0.0057	0.0057	0.0057	0.0057	0.0057	0.0057	0.0057	0.0059	0.0059	0.0077	0.0072	0.007	0.0094	0.0059
CCA-P	0.0072	0.0072	0.0072	0.0072	0.0072	0.0072	0.0072	0.0072	0.0072	0.007	0.0072	0.0072	0.0074	0.0081
GGG-G	0.0055	0.0055	0.0055	0.0055	0.0055	0.0055	0.0055	0.0055	0.0055	0.0059	0.0059	0.0059	0.0039	0.0055
CAC-H	0.0033	0.0033	0.0033	0.0033	0.0031	0.0031	0.0035	0.0035	0.0035	0.005	0.0046	0.0046	0.0044	0.0055
AGC-S	0.005	0.005	0.005	0.0048	0.0048	0.0048	0.0048	0.0048	0.0048	0.005	0.005	0.005	0.0066	0.0061
GAC-D	0.0044	0.0044	0.0044	0.0044	0.0044	0.0048	0.0042	0.0042	0.0039	0.0048	0.005	0.005	0.0042	0.0044
UGU-C	0.005	0.005	0.005	0.005	0.005	0.005	0.005	0.005	0.005	0.0048	0.0048	0.0048	0.0048	0.0055
UUG-L	0.0037	0.0037	0.0037	0.0037	0.0037	0.0037	0.0037	0.0037	0.0035	0.0042	0.0042	0.0044	0.0055	0.0033
GCC-A	0.0042	0.0042	0.0042	0.0042	0.0042	0.0042	0.0044	0.0042	0.0042	0.0035	0.0039	0.0039	0.0061	0.0048
GUG-V	0.0031	0.0031	0.0028	0.0028	0.0026	0.0028	0.0031	0.0028	0.0026	0.0028	0.0037	0.0037	0.0046	0.0033
CGU-R	0.0024	0.0024	0.0024	0.0024	0.0024	0.0024	0.0024	0.0024	0.0024	0.0028	0.0028	0.0028	0.0024	0.0026
GAG-E	0.0024	0.0024	0.0024	0.0024	0.0024	0.0024	0.0024	0.0024	0.0026	0.0024	0.002	0.002	0.0031	0.0024
UAA-*	0.002	0.002	0.002	0.002	0.002	0.002	0.002	0.002	0.002	0.0022	0.0022	0.0022	0.0022	0.0022
GCG-A	0.0028	0.0028	0.0028	0.0028	0.0028	0.0028	0.0028	0.0028	0.0028	0.002	0.002	0.002	0.0022	0.0028
UCC-S	0.0028	0.0028	0.0028	0.0028	0.0028	0.0028	0.0028	0.0028	0.0028	0.0018	0.0015	0.0015	0.0018	0.0026
UCG-S	0.0015	0.0015	0.0015	0.0015	0.0015	0.0015	0.0017	0.0017	0.0018	0.0018	0.0011	0.0011	0.0015	0.0017
GUC-V	0.0007	0.0007	0.0007	0.0007	0.0007	0.0007	0.0007	0.0007	0.0007	0.0013	0.0011	0.0011	0.0011	0.0026
CUG-L	0.0013	0.0013	0.0013	0.0013	0.0013	0.0013	0.0013	0.0013	0.0013	0.0009	0.0007	0.0007	0.0015	0.0011
CAG-Q	0.0004	0.0004	0.0004	0.0004	0.0004	0.0004	0.0004	0.0004	0.0004	0.0009	0.0009	0.0009	0.0007	0.0009
CCC-P	0.0004	0.0004	0.0004	0.0004	0.0004	0.0004	0.0004	0.0004	0.0004	0.0007	0.0004	0.0004	0.0015	0.0009
CCG-P	0.0009	0.0009	0.0009	0.0009	0.0009	0.0009	0.0009	0.0009	0.0009	0.0007	0.0007	0.0007	0.0011	0.0004
ACG-T	0.0004	0.0004	0.0004	0.0004	0.0004	0.0004	0.0002	0.0002	0.0004	0.0004	0.0002	0.0002	0.0007	0.0002
AAG-K	0.0004	0.0004	0.0004	0.0004	0.0004	0.0004	0.0007	0.0004	0.0002	0.0004	0.0004	0.0004	0.0009	0.0009
ACC-T	0.0007	0.0007	0.0007	0.0007	0.0007	0.0007	0.0007	0.0007	0.0007	0.0002	0.0002	0.0002	0.0011	0.0013
UGC-C	0	0	0	0	0	0	0	0	0	0.0002	0.0002	0.0002	0.0002	0.0002
CGA-R	0.0002	0.0002	0.0002	0.0002	0.0002	0.0002	0.0002	0.0002	0.0002	0.0002	0.0002	0.0002	0.0007	0.0004
GGC-G	0.0004	0.0004	0.0004	0.0004	0.0004	0.0007	0.0004	0.0004	0.0004	0.0002	0	0	0.0004	0
CUC-L	0.0002	0.0002	0.0002	0.0002	0.0002	0.0002	0.0002	0.0002	0.0002	0	0	0	0	0.0002
UGG-W	0.0007	0.0007	0.0007	0.0007	0.0007	0.0007	0.0007	0.0007	0.0007	0	0	0	0	0
CGC-R	0	0	0	0	0	0	0	0	0	0	0	0	0	0
CGG-R	0	0	0	0	0	0	0	0	0	0	0	0	0	0.0002
AGG-R	0	0	0	0	0	0	0	0	0	0	0	0	0	0

## Sheet: Table S7
Table S7. A summary of the mitogenome intron features
Gene	Intron-ID	Positiona	Intron phaseb	Intron type	Intronic HEG type	Lenth (bp)
						1104-7	XY15	YT02	SQ01	LQ22	ZH02	ZH03	ZH01	LQ33	C. acutatum	C. tamarilloi	C. lupini	C. lindemuthianum	C. graminicola
cob	cob-1	131	0	I-D	GIY-YIG	1271	1259	1909	1909	1909	1912	1912	1912	1274	/c	/	/	/	/
	cob-2	164	1	I-A	LAGLIDADG	1254	1245	/	/	1245	1269	1269	1269	1245	/	/	/	/	/
	cob-2	163	0	I-A	LAGLIDADG	/	/	/	/	/	/	/	/	/	/	/	/	1239	/
cox1	cox1-1	71	2	I-B	GIY-YIG	/	/	/	/	1264	1264	/	/	/	/	/	/	/	/
	cox1-1	70	0	I-B	GIY-YIG	/	/	/	/	/	/	/	/	/	/	/	/	1299	/
	cox1-2	237	1	I-D	LAGLIDADG	/	/	/	/	1488	/	/	/	/	/	/	/	/	/
	cox1-2	237	2	I-D	LAGLIDADG	/	/	/	/	/	/	/	/	/	/	/	/	1533	/
	cox1-3	244	2	I-B	LAGLIDADG	1056	1056	1065	1065	1065	/	/	/	1072	/	/	/	/	/
	cox1-4	273	2	unknown	/	3448	3516	3463	3463	3477	3466	3466	3462	3399	/	/	/	/	/
	cox1-5	289	0	I-B	LAGLIDADG	1398	1477	1326	1326	1326	1326	1326	1326	1352	/	/	/	/	/
	cox1-6	353	1	I-B	GIY-YIG	1309	1309	/	/	/	/	/	/	/	/	/	/	/	/
	cox1-7	369	0	I-derived	LAGLIDADG	/	/	/	/	/	1691	1679	/	/	/	/	/	/	/
	cox1-8	375	0	I-B	LAGLIDADG	1968	1958	1965	1964	1964	/	/	1964	/	/	/	/	/	/
	cox1-9	421	2	I-B	GIY-YIG	1166	/	/	/	/	/	/	/	1103	/	/	/	/	/
nad1	nad1-1	212	0	I-B	GIY-YIG	/	/	/	/	/	/	1107	/	1080	/	/	/	/	/
cox3	cox3-1	73	1	I-B	LAGLIDADG	/	1132	/	1132	1132	/	1132	/	/	/	/	/	/	/
nad2	nad2-1	126	0	I-C	LAGLIDADG	/	/	/	/	/	/	/	/	1441	/	/	/	/	/
	nad2-2	255	0	I-C	LAGLIDADG	/	1329	1329	1329	1329	1329	1329	1329	/	/	/	/	/	/
nad5	nad5-1	239	0	I-B	LAGLIDADG	997	/	/	/	/	997	/	/	/	/	/	/	/	/
	nad5-2	239	1	I-B	LAGLIDADG	/	/	/	/	/	/	/	/	/	/	/	/	/	1001
a positions were mapped to the predicted polypeptides of the NCBI C. actutatum mitogenome (Genbank No. KR349346).
b Intron phase. '0': intron locates between two separate amino acid codons, '1': intron separates the 1st and 2nd position nucleotides of a codon, '2': intron separates the 2nd and 3rd position nucleotides of a codon.
c means absent.
